# Supplementary material for: Atroposelective Amination of Indoles via Chiral Center Induced Chiral Axis Formation
Source: Molecules. 2022 Dec 17;27(24):9008. doi: 10.3390/molecules27249008 (PMC9783779; doi:10.3390/molecules27249008)
Supplement: Supplementary file 1 [file molecules-27-09008-s001.zip]

Archive with 1 entries (1 files):
- molecules-2030224-supplementary.pdf
